# Supplementary material for: Design, Synthesis and Characterization of Vitrimers with Low Topology Freezing Transition Temperature
Source: Polymers (Basel). 2022 Jun 16;14(12):2456. doi: 10.3390/polym14122456 (PMC9229622; doi:10.3390/polym14122456)
Supplement: Supplementary file 1 [file polymers-14-02456-s001.zip]

Archive with 1 entries (1 files):
- polymers-1752236-supplementary.pdf
